# Supplementary material for: Alx1 Deficient Mice Recapitulate Craniofacial Phenotype and Reveal Developmental Basis of ALX1-Related Frontonasal Dysplasia
Source: Front Cell Dev Biol. 2022 Jan 21;10:777887. doi: 10.3389/fcell.2022.777887 (PMC8815032; doi:10.3389/fcell.2022.777887)
Supplement: Supplementary file 2 [file Table1.XLSX]

## Sheet: top30_markers
Cluster annotation	gene	p_val	avg_log2FC
Precursors	Map1b	4.99858e-157	1.64616
	Sox21	2.36865e-151	3.07318
	Sox3	3.27852e-144	1.88047
	Nuak2	1.93469e-136	2.80532
	Fgf15	1.27433e-121	2.40949
	Foxb1	1.76051e-121	3.05994
	Sp8	3.71204e-118	2.12935
	Lrp2	1.72872e-115	2.12073
	Hes3	3.5956e-115	3.99814
	Ddr1	1.21933e-114	2.01176
	Gnai2	8.00242e-114	0.851782
	Sox2	8.67837e-114	1.99195
	Pcsk1n	4.03428e-112	2.0912
	Tubb4a	6.16384e-112	2.18018
	Gm2694	1.48274e-108	1.60195
	Bex1	5.62787e-108	1.1094
	Pim2	5.7684e-108	3.20871
	Syt11	3.49638e-105	2.36543
	Smtnl2	5.57444e-96	1.67135
	Kif21a	1.04982e-93	2.0529
	Bex4	2.68201e-93	0.945588
	Plch1	1.4856e-90	1.8986
	Dpysl5	5.58654e-90	1.79375
	Zic3	9.48153e-89	2.75483
	Slc2a1	9.97083e-89	1.22834
	Pax2	4.21369e-87	1.72467
	Cpe	2.22046e-86	1.74989
	Trp53i11	4.94031e-84	1.81741
	Stmn2	1.94146e-83	2.17744
	Rtn3	3.73571e-82	0.842771
Post-migratory CNCCs	Tbx3	2.14345e-212	3.74096
	Adam12	3.15501e-194	3.46477
	Dlx2	7.09153e-184	3.44486
	Mef2c	1.25491e-179	3.09317
	Plcg2	3.77208e-179	3.52697
	Foxd2	1.69753e-172	2.81571
	Pxdc1	2.02529e-172	3.36124
	Sox10	1.83451e-168	2.6883
	Sdc3	2.1024e-164	2.75208
	Gpc1	2.96599e-163	2.55865
	Erbb3	7.82915e-163	2.84622
	Fam212a	3.53281e-154	2.29989
	Nr2f1	4.3182e-152	2.45167
	Emilin1	3.96597e-149	2.2696
	Tfap2b	4.22473e-149	2.28815
	Ngfr	1.14684e-148	2.70555
	Lgi4	2.05872e-146	2.93112
	Phactr1	1.96878e-145	2.39746
	Cdh19	5.36168e-145	2.7111
	Cdk18	3.69758e-143	2.68166
	Col9a1	2.37927e-141	2.61631
	Serpinf1	2.68082e-140	2.5322
	Plxna4	2.90971e-140	2.65443
	Camk2b	3.27439e-136	2.97756
	Twist1	5.84584e-135	2.09854
	Lama4	3.3059e-132	2.68213
	Ets1	1.10078e-131	2.17324
	Foxo1	2.14089e-131	2.49682
	Ccl6	2.97574e-130	2.30218
	Mcc	1.31954e-125	2.1743
Migrating CNCCs	Foxd3	3.44186e-106	2.09795
	Sox9	1.02974e-80	2.33642
	Gadd45a	7.70287e-79	1.75112
	Gfra1	1.75834e-62	1.99288
	Apod	6.54786e-62	1.80437
	Pax3	6.80415e-50	1.37124
	Ednrb	2.55238e-48	1.35116
	Id3	7.01379e-48	0.908816
	Tfap2a	2.56396e-47	0.979814
	Gjb3	4.5632e-47	1.16466
	Cnp	5.86354e-46	1.54406
	Sez6	8.74701e-45	1.74341
	Ets1	1.5767e-44	1.00797
	Tfap2b	1.87007e-42	1.03835
	Sox10	2.95736e-42	0.966397
	Plp1	3.19693e-42	1.21722
	Wnt1	6.39681e-40	1.19938
	Gjb5	7.92532e-40	1.3777
	Grrp1	9.82177e-39	1.14966
	Tfap2c	2.38955e-38	1.35691
	Akr1b8	9.18484e-38	1.64319
	Rtl8c	1.80519e-36	1.08036
	Kif19a	3.60467e-33	0.977234
	Gna14	9.73913e-33	1.4217
	Msx2	2.13122e-32	1.23267
	Dlc1	2.26218e-32	1.54639
	Snai1	5.2529e-31	0.92233
	Slc26a9	4.12678e-30	1.40912
	Pak3	3.28302e-29	1.21636
	Nkd1	6.69907e-29	0.918978
Placode	Cldn7	1.64928e-164	5.19657
	Cldn6	1.50888e-153	5.51079
	Tmem54	5.01773e-144	3.80625
	Grhl2	3.28609e-130	3.99197
	Crb3	1.327e-124	3.20799
	Cldn4	1.62888e-119	4.93358
	Prss8	9.65864e-118	4.1859
	Esrp1	1.08785e-117	3.8287
	Cdcp1	8.59611e-116	3.2757
	Kdf1	1.18949e-114	3.83031
	Gm16136	1.68045e-114	3.35205
	Rab25	1.63952e-113	3.57262
	Epcam	7.76078e-112	4.65089
	Ap1m2	3.59454e-107	3.6781
	St14	9.73033e-106	3.67562
	Cdh1	2.44631e-101	3.76003
	Fermt1	3.3261e-95	3.3369
	Tmprss13	9.57412e-93	1.58258
	2610528J11Rik	1.94427e-92	1.29701
	Sfn	8.20006e-90	3.08193
	Dsp	2.48655e-89	3.78329
	Krt8	3.32905e-89	4.69306
	Krt18	3.35698e-88	4.32828
	Lad1	1.60915e-87	4.22967
	Tmem30b	1.14645e-85	3.09662
	Spint2	1.21319e-82	3.02156
	Cdh3	3.49514e-81	4.00661
	Krt7	3.64233e-81	5.63425
	Tacstd2	9.48533e-81	3.27311
	Bspry	4.1257e-80	3.06227
Cranial Mesoderm	Foxl2	2.4713e-132	3.84288
	Foxc2	5.95312e-106	4.33762
	Foxl2os	6.19822e-103	2.63584
	Tcf21	7.05749e-99	3.89216
	Hlf	2.61376e-93	3.31869
	Pitx2	3.03169e-88	4.82105
	Ddr2	6.6437e-85	3.85347
	Svep1	2.49437e-78	3.14732
	Abca9	5.56879e-76	3.27695
	Tbx1	1.93732e-74	5.05452
	Foxd1	1.42885e-73	3.47176
	Six1	9.79827e-73	3.68258
	Col26a1	1.95657e-69	3.63229
	Ebf2	7.6122e-68	3.7918
	Ptgfr	1.17466e-66	3.65155
	Cd248	3.40641e-66	3.11601
	Ebf3	8.46898e-65	2.28728
	Six2	2.13817e-64	2.85511
	Batf	9.88441e-62	2.28309
	Pgf	1.33215e-57	4.62835
	Cyp26c1	1.83448e-57	4.38439
	H19	9.97432e-55	2.8973
	Rspo1	1.42568e-54	3.67542
	Fbn1	1.24801e-53	2.8631
	Pdgfrb	9.91317e-53	3.70287
	Mfap4	4.4089e-52	2.87143
	Igf2	7.23408e-51	2.7252
	Cyp26a1	3.84352e-49	3.32755
	Colec12	1.01942e-48	2.64188
	Gpc3	3.7179e-48	1.8186
Endothelial Cells	Stab1	2.35621e-155	5.16297
	Emcn	1.826e-150	6.36994
	Grm6	1.71449e-147	3.47945
	Cdh5	6.61277e-146	4.71749
	Tek	3.50738e-142	6.22659
	Flt1	1.34419e-141	6.69756
	Clec1b	7.3443e-139	4.99093
	Sox7	7.06116e-136	5.85084
	She	1.38559e-135	5.02683
	Adgrf5	1.19308e-133	5.13048
	Dysf	1.77698e-133	4.4951
	Abi3	8.6986e-133	3.4701
	Icam2	1.16563e-131	5.44456
	Gpr182	6.66997e-131	3.30977
	Klhl6	4.82138e-130	6.20329
	Kcne3	2.31681e-126	5.71791
	Vamp5	3.6577e-126	3.57135
	Csgalnact1	1.26453e-125	4.16275
	Rasgrp3	1.76814e-122	5.39953
	Tal1	5.72413e-122	5.37891
	Cldn5	5.73249e-122	6.24647
	Myzap	2.64733e-120	5.21594
	Mmrn1	1.14302e-119	4.13402
	Lyl1	5.12963e-118	4.14178
	Sox18	1.83116e-116	5.83025
	Sox17	1.80716e-115	5.57067
	Samsn1	1.91888e-114	2.95462
	Lat	3.3968e-111	3.19113
	Esam	2.87553e-110	6.74241
	Flt4	9.30746e-107	5.37318
